# Supplementary material for: Relationship between Glutathione-Dependent Enzymes and the Immunohistochemical Profile of Glial Neoplasms
Source: Biomedicines. 2022 Sep 25;10(10):2393. doi: 10.3390/biomedicines10102393 (PMC9598304; doi:10.3390/biomedicines10102393)
Supplement: Supplementary file 1 [file biomedicines-10-02393-s001.zip]

Archive with 1 entries (1 files):
- biomedicines-1877717-SI.pdf
